# Supplementary material for: Advancing Pyrogen Testing for Vaccines with Inherent Pyrogenicity: Development of a Novel Reporter Cell-Based Monocyte Activation Test (MAT)
Source: Vaccines (Basel). 2025 Sep 26;13(10):1009. doi: 10.3390/vaccines13101009 (PMC12568226; doi:10.3390/vaccines13101009)
Supplement: Supplementary file 1 [file vaccines-13-01009-s001.zip]

Archive with 1 entries (1 files):
- vaccines-3860123-supplementary.pdf
